# Supplementary material for: Epidemiology and Diversity of Paratuberculosis in the Arabian Peninsula: A Systematic Review and Meta-Analysis with Implications for One Health
Source: Pathogens. 2025 Aug 23;14(9):841. doi: 10.3390/pathogens14090841 (PMC12472523; doi:10.3390/pathogens14090841)
Supplement: Supplementary file 1 [file pathogens-14-00841-s001.zip]

Archive with 5 entries (5 files):
- Supplementary file S1_PRISMA 2020 Checklist.pdf
- Supplementary file S2_PRISMA-S Checklist.pdf
- Supplementary file S3_PRISMA 2020 for Abstracts Checklist.pdf
- Supplementary file S4_Extracted data.pdf
- Supplementary file S5_Funnel and Forest plots.pdf
